# Supplementary material for: Modeling brain sex in the limbic system as phenotype for female-prevalent mental disorders
Source: Biol Sex Differ. 2024 May 15;15:42. doi: 10.1186/s13293-024-00615-1 (PMC11097569; doi:10.1186/s13293-024-00615-1)
Supplement: Supplementary file 2 — Additional File 2: Supplementary Table 2. [file 13293_2024_615_MOESM2_ESM.csv]

Feature	Structure type	HCP Heritability	HCP Heritability (eTIV)	HCP Sex differences	HCP Sex differences (eTIV)	QTIM Heritability	QTIM Heritability (eTIV)	QTIM Sex differences	QTIM Sex differences (eTIV)
3rd-Ventricle	Non-limbic	0.817	0.782	13.2784858809308	4.21835552528823	0.717	0.725	6.97497003750248	-2.27043635660889
4th-Ventricle	Non-limbic	0.823	0.802	8.52675462770739	2.49460353325899	0.705	0.68	5.80335004756394	0.600360969863084
AV_left	Limbic	0.468	0.445	14.2991688102925	5.71562104096955	0.713	0.671	14.1434380921947	2.51026631464214
AV_right	Limbic	0.497	0.437	15.2880481284508	6.00777351788313	0.665	0.575	15.154260706587	3.93951400693423
Brain-Stem	Non-limbic	0.835	0.767	19.244104201829	5.7074378664831	0.792	0.733	15.417232159825	3.30407472674199
CeM_left	Non-limbic	0.582	0.545	11.2150643207349	3.6773464868597	0.673	0.632	14.2642541641185	4.41483769731491
CeM_right	Non-limbic	0.65	0.582	11.373599974148	3.56824518682531	0.649	0.618	14.713949859249	5.69611258306543
CL_left	Non-limbic	0.458	0.441	8.37564946693644	3.06056613252624	0.471	0.425	8.05059682397994	0.160522177783029
CL_right	Non-limbic	0.519	0.512	8.94140214808711	4.16408939677901	0.505	0.478	6.10907285721535	-0.206462145778481
CM_left	Non-limbic	0.773	0.704	14.9293166859062	3.33384184598959	0.725	0.669	15.3596388164604	3.80961929612374
CM_right	Non-limbic	0.716	0.644	15.9110813437199	4.56108786303518	0.749	0.705	17.3544619091427	6.04300713615267
L-Sg_left	Non-limbic	0.563	0.531	7.20387653953935	0.94529073339504	0.621	0.595	10.0398012704447	3.5641518283495
L-Sg_right	Non-limbic	0.564	0.528	7.63288753848657	2.33139783991757	0.605	0.601	9.38654748718025	5.00690626247164
LD_left	Limbic	0.451	0.444	4.89490134432709	3.04358759687817	0.602	0.584	4.83813344029042	0.550213578034215
LD_right	Limbic	0.471	0.469	4.10530648493398	3.36672887376803	0.589	0.558	2.33062718733411	-0.974020228657146
Left-Basal-Forebrain	Limbic	0.671	0.621	15.4650733802055	5.58537573779534	0.421	0.405	13.2833911833936	7.11860975089859
Left-Caudate	Non-limbic	0.869	0.852	11.9469421942785	0.577032282706939	0.888	0.876	10.915945334679	0.926213605601704
Left-Cerebellum-Cortex	Non-limbic	0.916	0.903	20.3621194215091	7.22468885909465	0.528	0.514	3.85116620083825	-2.29672260148383
Left-Cerebellum-White-Matter	Non-limbic	0.777	0.745	15.0218165895167	2.9984509396869	0.465	0.477	1.54793282601294	-1.52031982720943
Left-Fornix	Limbic	0.584	0.485	16.1509280948995	4.77272551743996	0.573	0.539	15.6131758734696	7.49289228496071
Left-HypoThal-noMB	Limbic	0.755	0.636	20.5376529254535	6.93739814844196	0.538	0.454	18.2723001535875	8.24572006190997
Left-Inf-Lat-Vent	Non-limbic	0.261	0.252	5.92445355021882	2.26423251292644	0.362	0.363	3.75845557793313	0.14428586169305
Left-Lateral-Ventricle	Non-limbic	0.756	0.739	8.49168095774671	0.242238892520601	0.54	0.529	6.27282311577548	-3.77292558908761
Left-MammillaryBody	Limbic	0.607	0.593	11.8356857571367	4.81378486495704	0.425	0.424	10.9864438524502	7.24276403969946
Left-Nucleus-Accumbens	Limbic	0.671	0.61	12.2182312692692	3.05862564382746	0.512	0.492	9.63331074537279	3.22964484478458
Left-Pallidum	Non-limbic	0.726	0.644	17.7239354748908	4.51475691927423	0.766	0.754	17.6597362598302	8.62141200248095
Left-Putamen	Non-limbic	0.822	0.79	16.4837956134127	5.88910075415729	0.891	0.877	16.3705337396972	6.38385096561255
Left-SeptalNuc	Limbic	0.572	0.503	19.3264925836546	8.50797302039807	0.462	0.462	17.3299037503235	10.0726699353115
left_Accessory-Basal-nucleus	Limbic	0.755	0.682	18.2633884415674	7.17259210737723	0.599	0.565	12.6044825677412	3.65440885859205
left_Anterior-amygdaloid-area-AAA	Limbic	0.603	0.555	13.0033971056511	4.13291594826697	0.425	0.422	11.5399065831007	5.80053123124756
left_Basal-nucleus	Limbic	0.806	0.733	20.8363411561437	7.9356536774795	0.627	0.612	16.9077049650564	7.4597376448773
left_CA1-body	Limbic	0.397	0.391	6.78654147267338	2.77179466760062	0.618	0.607	6.51493347919412	2.89370578947253
left_CA1-head	Limbic	0.828	0.77	17.1075247241676	5.00403062520967	0.692	0.653	16.0898274187006	6.90460064728682
left_CA3-body	Limbic	0.382	0.368	6.66651061505241	1.8439983990616	0.616	0.598	5.3927755214272	1.05357870949676
left_CA3-head	Limbic	0.697	0.629	13.09272348778	2.93851616552094	0.585	0.518	9.71043389580299	1.27427448122752
left_CA4-body	Limbic	0.63	0.545	10.9070023337437	0.94317642866713	0.588	0.553	8.77588230807366	1.8703005695273
left_CA4-head	Limbic	0.774	0.698	14.4792159036674	2.81877582961476	0.657	0.592	12.3623847472386	2.71602262608916
left_Central-nucleus	Limbic	0.519	0.478	13.172928733909	3.9765996604819	0.495	0.401	11.4488148193175	2.75730633404346
left_Cortical-nucleus	Limbic	0.309	0.3	10.5773199496892	5.22207267851252	0.372	0.348	6.50876326987206	1.38291681472027
left_Corticoamygdaloid-transitio	Limbic	0.721	0.621	15.9900050138267	4.87451388798236	0.655	0.641	11.4256358024911	3.47964583133088
left_fimbria	Limbic	0.618	0.556	13.1409639370625	2.81950698587098	0.58	0.582	12.3877427726042	5.51571492524811
left_GC-ML-DG-body	Limbic	0.691	0.593	12.5298406152294	1.41397178429737	0.58	0.535	9.57400071782884	2.27379333462977
left_GC-ML-DG-head	Limbic	0.776	0.705	14.4257916866242	2.6564245973269	0.683	0.625	12.9411304282579	3.3548145072647
left_HATA	Limbic	0.685	0.601	11.2713515624705	0.967335328488503	0.558	0.531	9.41592308431833	2.32444127843577
left_hippocampal-fissure	Limbic	0.501	0.476	13.5522537994057	6.28280570175007	0.508	0.507	6.33083733744342	4.98632065362813
left_Hippocampal_tail	Limbic	0.806	0.792	11.6387288369955	3.64254143749852	0.651	0.639	7.69531702011826	2.9385056841557
left_Lateral-nucleus	Limbic	0.751	0.666	20.9535552593195	8.16402675340169	0.649	0.633	16.9739063556318	7.83579944810794
left_Medial-nucleus	Limbic	0.339	0.336	5.28845225061434	1.50711816129938	0.352	0.318	5.44650117623292	0.95624227883266
left_molecular_layer_HP-body	Limbic	0.72	0.647	14.5754034714258	3.89219071763792	0.667	0.614	9.53656639209953	2.09848497801745
left_molecular_layer_HP-head	Limbic	0.827	0.773	16.834056186704	4.3363924192168	0.717	0.67	15.90399369379	6.19650673865236
left_Paralaminar-nucleus	Limbic	0.764	0.672	20.142923664559	7.34663732552632	0.697	0.691	17.9016393229595	8.56801046022098
left_parasubiculum	Limbic	0.628	0.51	12.4140841370694	2.52885924278385	0.603	0.587	11.7199179335352	4.24406135601772
left_presubiculum-body	Limbic	0.749	0.693	13.7617733696525	4.18388375901722	0.672	0.626	6.24586544441907	-0.367207325495972
left_presubiculum-head	Limbic	0.685	0.607	15.5111063685817	4.55784058405477	0.628	0.599	13.112885675997	4.97248212846194
left_subiculum-body	Limbic	0.734	0.672	14.2432866544709	4.0129765014697	0.595	0.56	8.36411599965307	1.58777510471575
left_subiculum-head	Limbic	0.654	0.615	13.0047918809998	3.55829239270416	0.636	0.618	12.2030338497553	5.46572955690692
LGN_left	Non-limbic	0.631	0.529	15.4989467895348	3.73169402010603	0.637	0.62	5.55074091319461	0.910481408908306
LGN_right	Non-limbic	0.619	0.552	14.7088475897521	3.98437927951424	0.675	0.64	7.99911929056992	0.303540610705723
lh_L_1_ROI_volume	Non-limbic	0.563	0.479	12.147589680064	-0.210282175478148	0.605	0.494	13.2295835233256	2.91410153684789
lh_L_10d_ROI_volume	Non-limbic	0.687	0.598	15.3775843900888	4.46146916222297	0.337	0.236	0.163888298531789	-6.48765902070723
lh_L_10pp_ROI_volume	Non-limbic	0.579	0.523	15.9121002294113	6.72318245465386	0.285	0.222	-4.53225333012735	-9.3833374165172
lh_L_10r_ROI_volume	Limbic	0.137	0.059	8.06566563281181	2.18749130844287	0.048	0	2.19221475085912	-1.77957386232418
lh_L_10v_ROI_volume	Limbic	0.456	0.418	15.4901966809506	6.35281698880194	0.373	0.276	-0.700385697197125	-6.98695535204354
lh_L_11l_ROI_volume	Non-limbic	0.553	0.418	13.4783930320584	1.34497608377249	0.544	0.528	3.02133421567271	-2.64792769727431
lh_L_13l_ROI_volume	Non-limbic	0.675	0.547	12.658438607072	0.13759569855725	0.47	0.392	4.51804751704	-3.82698232790698
lh_L_2_ROI_volume	Non-limbic	0.398	0.296	8.59718577273457	-0.831088392851818	0.377	0.244	11.0397731576986	1.01934414602619
lh_L_23c_ROI_volume	Limbic	0.416	0.239	13.7353111844621	2.63960134678026	0.33	0.245	11.7043004766055	2.78749443555345
lh_L_23d_ROI_volume	Limbic	0.405	0.327	13.1382135510928	4.40049004418969	0.471	0.358	10.7027546613923	2.50398426617391
lh_L_24dd_ROI_volume	Non-limbic	0.523	0.37	9.74222932998802	-0.225605643909403	0.658	0.6	8.28788831405976	0.0779139525431404
lh_L_24dv_ROI_volume	Non-limbic	0.338	0.32	6.01158985321643	0.0894497105091052	0.399	0.35	5.57036119726078	-0.777984999996338
lh_L_25_ROI_volume	Limbic	0.471	0.346	17.6266698899986	5.40064441304908	0.416	0.297	10.1095478677058	0.25567510574784
lh_L_31a_ROI_volume	Limbic	0.499	0.41	7.29201087633959	-0.172356559009579	0.293	0.244	8.88915449288597	1.65552036399521
lh_L_31pd_ROI_volume	Limbic	0.419	0.307	10.7851366698639	2.25803528828952	0.467	0.426	12.5190355314082	4.83130133549745
lh_L_31pv_ROI_volume	Limbic	0.574	0.495	6.71708822658321	-1.16886169729043	0.504	0.462	8.88474810230101	2.29745836080454
lh_L_33pr_ROI_volume	Limbic	0.374	0.343	8.38112092096762	1.06703295297327	0.415	0.405	5.31423506786912	0.926266577505265
lh_L_3a_ROI_volume	Non-limbic	0.498	0.446	9.78505447977965	0.741943721717427	0.529	0.447	11.1616074494932	2.19138084128013
lh_L_3b_ROI_volume	Non-limbic	0.664	0.628	10.4621692015833	-0.118231236646265	0.649	0.576	11.2439671169676	1.88788216975426
lh_L_4_ROI_volume	Non-limbic	0.733	0.652	14.032706725191	1.36896278089954	0.646	0.56	13.9442373880573	3.06032146056833
lh_L_43_ROI_volume	Non-limbic	0.362	0.285	11.4877206691041	2.85670517401326	0.335	0.263	11.1121670278207	2.95931342537009
lh_L_44_ROI_volume	Non-limbic	0.449	0.386	7.22040418156762	0.49532797361699	0.473	0.413	7.12950050121339	-0.195931762020349
lh_L_45_ROI_volume	Non-limbic	0.529	0.498	10.6073179058096	3.81598900976789	0.4	0.35	8.65303453870402	1.36871744747514
lh_L_46_ROI_volume	Non-limbic	0.437	0.369	11.9273805743909	3.40142461625744	0.485	0.363	10.5050465718416	1.03473902354393
lh_L_47l_ROI_volume	Non-limbic	0.451	0.367	13.0675153728766	3.83831654975885	0.402	0.357	9.15007215489981	2.39767076741121
lh_L_47m_ROI_volume	Non-limbic	0.295	0.209	8.85835744980632	1.48515193839754	0.42	0.39	4.72016098583539	-0.512104602214517
lh_L_47s_ROI_volume	Non-limbic	0.668	0.569	15.1461179565058	3.60903716034762	0.466	0.333	9.79048008899264	-0.670670474151259
lh_L_52_ROI_volume	Non-limbic	0.565	0.484	9.94013595439541	1.21184002938102	0.52	0.488	7.05296608828049	0.501108054612419
lh_L_55b_ROI_volume	Non-limbic	0.373	0.306	8.23899345115742	0.91908083004282	0.251	0.15	10.2452019560788	2.13727296710726
lh_L_5L_ROI_volume	Non-limbic	0.354	0.257	6.4784838833617	-1.38122980227032	0.299	0.252	6.21626139222276	0.172911028399007
lh_L_5m_ROI_volume	Non-limbic	0.407	0.258	7.41658635441191	-1.13900397143672	0.398	0.342	6.41076256458373	0.0541781854282828
lh_L_5mv_ROI_volume	Non-limbic	0.439	0.269	9.21883347741583	0.10997846548914	0.407	0.297	8.26759063936048	-0.725705361890289
lh_L_6a_ROI_volume	Non-limbic	0.311	0.277	7.08035139363646	0.516594177782008	0.337	0.262	9.72715119888059	1.71414589237203
lh_L_6d_ROI_volume	Non-limbic	0.472	0.427	10.6672675900581	2.54394109655194	0.432	0.382	14.6077717043528	6.41700374796973
lh_L_6ma_ROI_volume	Non-limbic	0.331	0.29	8.25956564309585	0.575115773487727	0.455	0.364	8.09225596450599	0.88219763249339
lh_L_6mp_ROI_volume	Non-limbic	0.493	0.421	10.2044118152846	1.41692308481933	0.533	0.489	11.2189171373955	3.4194226612458
lh_L_6r_ROI_volume	Non-limbic	0.332	0.24	9.76548512304947	0.835800753734866	0.405	0.309	10.4670775917984	1.8142965045299
lh_L_6v_ROI_volume	Non-limbic	0.544	0.441	12.6699763501324	1.69226882049056	0.357	0.29	12.3233593559383	3.47443155727795
lh_L_7AL_ROI_volume	Non-limbic	0.355	0.309	3.10693733927855	-2.86005082362877	0.153	0.128	6.26455488217804	1.36300047917819
lh_L_7Am_ROI_volume	Non-limbic	0.453	0.358	6.0967327683059	-1.98370548579106	0.469	0.417	7.95159419125352	0.902435279316227
lh_L_7m_ROI_volume	Non-limbic	0.504	0.425	12.5444975861422	2.31067421093847	0.59	0.528	12.0994580428912	3.45974381780044
lh_L_7PC_ROI_volume	Non-limbic	0.479	0.451	5.35171640904568	-1.07362806862326	0.309	0.267	10.3076746067379	4.12489748949125
lh_L_7PL_ROI_volume	Non-limbic	0.446	0.378	5.24644923503924	-2.74291105561276	0.31	0.272	7.94792845991598	2.23328902496584
lh_L_7Pm_ROI_volume	Non-limbic	0.342	0.261	4.23265772856839	-1.78210383723509	0.246	0.243	8.67654782291666	3.64689719839088
lh_L_8Ad_ROI_volume	Non-limbic	0.383	0.316	9.41762693413778	1.2960992221244	0.425	0.341	7.69263964332374	-0.555031724171431
lh_L_8Av_ROI_volume	Non-limbic	0.531	0.406	11.5593785766554	0.789464136522731	0.46	0.342	8.53801054350995	-0.232902916697565
lh_L_8BL_ROI_volume	Non-limbic	0.476	0.384	13.6669558784387	3.55925010446117	0.418	0.277	10.5813239378419	0.674269935987685
lh_L_8BM_ROI_volume	Limbic	0.552	0.483	14.1585752401609	3.36192025947331	0.597	0.511	9.42643725567583	-0.80355429677571
lh_L_8C_ROI_volume	Non-limbic	0.345	0.23	9.30478665469157	0.741754145447307	0.429	0.331	6.8012715631202	-1.06517454008686
lh_L_9-46d_ROI_volume	Non-limbic	0.466	0.408	12.9453238201872	3.94823081033776	0.273	0.141	9.79880112813278	0.806987736047963
lh_L_9a_ROI_volume	Non-limbic	0.484	0.421	10.8191970560173	2.20073669436977	0.431	0.339	6.2542305709836	-1.91295620045785
lh_L_9m_ROI_volume	Limbic	0.557	0.474	17.2622431066306	5.71072668930511	0.489	0.305	8.8192055607456	-2.27869719747979
lh_L_9p_ROI_volume	Non-limbic	0.466	0.438	9.28355742728166	2.06024111420323	0.412	0.297	6.79994573664655	-1.79981385573534
lh_L_A1_ROI_volume	Non-limbic	0.406	0.376	7.27794616135307	0.942426622178806	0.399	0.359	4.40264059689059	-0.867668517065985
lh_L_a10p_ROI_volume	Non-limbic	0.308	0.245	11.817723092276	2.6712981281829	0.343	0.241	3.80268918464742	-3.91329012149786
lh_L_a24_ROI_volume	Limbic	0.296	0.242	8.56285975738635	2.77330338333621	0.231	0.134	6.67345957791403	0.0162133889319475
lh_L_a24pr_ROI_volume	Limbic	0.217	0.208	5.62071144638718	0.742785392433939	0.314	0.295	2.96403372636965	-0.0223365632871645
lh_L_a32pr_ROI_volume	Limbic	0.161	0.113	9.99105997691733	2.65001300221157	0.257	0.217	6.83147075690975	0.775169950310422
lh_L_A4_ROI_volume	Non-limbic	0.531	0.409	11.7334387550863	0.995516944042621	0.618	0.57	9.77986031720889	1.35347183141642
lh_L_a47r_ROI_volume	Non-limbic	0.602	0.516	13.431360386965	3.15992210188692	0.356	0.259	3.2596179685595	-4.06232353954868
lh_L_A5_ROI_volume	Non-limbic	0.443	0.332	11.8939265820958	2.02537340947767	0.556	0.479	9.81907209907954	0.473971486665582
lh_L_a9-46v_ROI_volume	Non-limbic	0.49	0.448	12.8652610299136	4.22848257683328	0.247	0.101	8.55998030371804	0.154313530623652
lh_L_AAIC_ROI_volume	Limbic	0.487	0.389	17.4023257849535	7.59252682213124	0.516	0.431	17.2146991532269	6.81493763572679
lh_L_AIP_ROI_volume	Non-limbic	0.199	0.182	7.13996268396096	1.77958873206395	0.28	0.26	10.1145901726439	3.90896794643323
lh_L_AVI_ROI_volume	Limbic	0.474	0.434	14.7091130039681	5.45832869204187	0.537	0.471	11.4099322347379	1.9438142872651
lh_L_d23ab_ROI_volume	Limbic	0.49	0.369	11.659919029342	1.22528595785258	0.57	0.507	13.4691706640415	4.8182812886967
lh_L_d32_ROI_volume	Limbic	0.259	0.225	10.9961668826369	4.07232929451482	0.339	0.258	7.41293493202934	0.104489254008479
lh_L_DVT_ROI_volume	Limbic	0.4	0.384	8.55028865041958	0.70575150149783	0.566	0.558	7.19922676471984	2.27026513444683
lh_L_EC_ROI_volume	Limbic	0.515	0.506	15.3334239843165	7.10185202890675	0.398	0.38	9.94976352810412	4.45661954534562
lh_L_FEF_ROI_volume	Non-limbic	0.3	0.258	7.03694409044197	0.960518269831229	0.187	0.127	7.78447709137417	0.835315492699282
lh_L_FFC_ROI_volume	Non-limbic	0.358	0.274	15.4889937159444	5.75413842543839	0.469	0.313	8.11972965625699	-0.675241972193257
lh_L_FOP1_ROI_volume	Non-limbic	0.362	0.301	9.71432254331095	1.40103736760554	0.186	0.128	11.0407787716846	3.82041340072637
lh_L_FOP2_ROI_volume	Non-limbic	0.561	0.476	12.929010775732	2.34099473177164	0.582	0.48	14.3296847825783	4.50785102045359
lh_L_FOP3_ROI_volume	Non-limbic	0.674	0.606	17.4309397163739	5.67247498199551	0.611	0.519	13.1529968469376	2.45227083466405
lh_L_FOP4_ROI_volume	Non-limbic	0.503	0.454	11.0679446687313	2.47549636750657	0.398	0.309	11.1494490194785	3.34976247445573
lh_L_FOP5_ROI_volume	Non-limbic	0.535	0.525	11.7297596583701	3.68331395012867	0.514	0.481	8.76016890107552	1.32637441464422
lh_L_FST_ROI_volume	Non-limbic	0.245	0.183	9.22755307887403	1.45694900717916	0.243	0.181	7.15533853938495	0.287225574922149
lh_L_i6-8_ROI_volume	Non-limbic	0.132	0.071	6.60888176377462	0.00415560047462	0.324	0.28	8.09939498253699	0.925394044551845
lh_L_IFJa_ROI_volume	Non-limbic	0.37	0.261	5.03319668886104	-0.543241671653616	0.489	0.457	5.57545109027968	0.0709620586007872
lh_L_IFJp_ROI_volume	Non-limbic	0.318	0.264	6.55212667830362	-0.17192909208309	0.137	0.094	5.53347062971811	-0.314347765800778
lh_L_IFSa_ROI_volume	Non-limbic	0.472	0.436	10.6840025592457	4.99988285300769	0.187	0.145	9.67929688124083	3.70771344044227
lh_L_IFSp_ROI_volume	Non-limbic	0.555	0.512	8.0393403060272	2.08599190692795	0.422	0.353	8.91676384027216	1.23115263567297
lh_L_Ig_ROI_volume	Limbic	0.56	0.458	10.668671405474	0.410637591095572	0.547	0.491	10.8031703700467	2.22844220729564
lh_L_IP0_ROI_volume	Non-limbic	0.487	0.401	6.48617947826578	-1.59201997910248	0.365	0.276	7.98471389837911	-0.836314499453571
lh_L_IP1_ROI_volume	Non-limbic	0.372	0.3	8.37754507582878	0.544643403615671	0.311	0.285	8.16798126780647	1.37570936968398
lh_L_IP2_ROI_volume	Non-limbic	0.18	0.14	8.07648798241273	1.32710581707375	0.304	0.208	10.6152855651888	2.94045256076126
lh_L_IPS1_ROI_volume	Non-limbic	0.363	0.267	4.76697068831062	-2.55694133986084	0.248	0.209	7.17522379876493	0.925996793853576
lh_L_LBelt_ROI_volume	Non-limbic	0.444	0.388	7.82326215791518	0.858482238528095	0.465	0.432	6.51050803861012	-0.394551028539966
lh_L_LIPd_ROI_volume	Non-limbic	0.225	0.187	5.2914240150745	-0.054029878680684	0.348	0.314	6.05759014258753	0.349811440587276
lh_L_LIPv_ROI_volume	Non-limbic	0.329	0.291	5.25722281455329	-1.64042139311411	0.315	0.288	7.52044701759787	2.12386759148663
lh_L_LO1_ROI_volume	Non-limbic	0.385	0.371	10.8684930387305	3.79164980738479	0.338	0.278	7.32222414320711	0.787644324965185
lh_L_LO2_ROI_volume	Non-limbic	0.395	0.383	11.7592866667129	4.21289286824222	0.33	0.315	7.29212187225158	1.97804855083412
lh_L_LO3_ROI_volume	Non-limbic	0.43	0.426	5.74598462574271	2.13432927434783	0.364	0.344	2.64363549154687	-1.92664426569806
lh_L_MBelt_ROI_volume	Non-limbic	0.594	0.552	7.62882022882913	-0.126597260942257	0.591	0.53	5.6944891436972	-1.88073365308794
lh_L_MI_ROI_volume	Limbic	0.644	0.568	12.1869793747443	1.94021883338537	0.644	0.618	9.28664568690668	1.11141559362389
lh_L_MIP_ROI_volume	Non-limbic	0.285	0.219	4.39934490511357	-1.86683503816578	0.267	0.227	6.19182232766804	0.940580180675021
lh_L_MST_ROI_volume	Non-limbic	0.241	0.18	8.76460155951329	2.2529670705492	0.256	0.216	8.63824359111899	1.47995349286502
lh_L_MT_ROI_volume	Non-limbic	0.23	0.219	10.8005417384527	4.30518693093584	0.154	0.111	7.55312849269218	1.6756845810904
lh_L_OFC_ROI_volume	Limbic	0.711	0.561	13.7957812260398	2.45064949308983	0.361	0.229	5.46780825790604	-3.57727393845735
lh_L_OP1_ROI_volume	Non-limbic	0.485	0.39	11.289452574815	1.12513801518947	0.5	0.415	12.623220114116	2.61459319952804
lh_L_OP2-3_ROI_volume	Non-limbic	0.523	0.487	12.747223098167	2.95769863589772	0.463	0.33	13.7203211298492	3.82609378206072
lh_L_OP4_ROI_volume	Non-limbic	0.454	0.373	14.0812009386867	3.24838188439723	0.47	0.383	15.020775055621	5.29237184985743
lh_L_p10p_ROI_volume	Non-limbic	0.516	0.467	12.2280637045151	2.50342568199238	0.348	0.255	5.5807078624736	-1.59917331498696
lh_L_p24_ROI_volume	Limbic	0.267	0.232	7.71185663584962	0.546500000290146	0.195	0.174	4.43983140884645	0.39649826571158
lh_L_p24pr_ROI_volume	Limbic	0.24	0.205	7.97531296053424	1.52416227793237	0.351	0.327	5.61956197058994	0.909319165513767
lh_L_p32_ROI_volume	Limbic	0.049	0.031	10.9844099367164	4.30779506292052	0.176	0.133	5.28785264725036	0.233596935073091
lh_L_p32pr_ROI_volume	Limbic	0.374	0.32	7.95211984302501	1.09079710367486	0.236	0.208	6.85985842136376	0.159811273541881
lh_L_p47r_ROI_volume	Non-limbic	0.396	0.386	10.7575004684499	5.2368097793091	0.332	0.287	8.24999285298474	1.13614526461478
lh_L_p9-46v_ROI_volume	Non-limbic	0.551	0.479	12.724228048315	4.04661625764573	0.396	0.275	10.2436785024719	1.26441618293741
lh_L_PBelt_ROI_volume	Non-limbic	0.421	0.356	9.21336368006955	0.613068901424186	0.579	0.513	9.34043054239196	-0.167811209445171
lh_L_PCV_ROI_volume	Limbic	0.501	0.366	7.81688772482163	-0.390870600573406	0.484	0.452	10.215579051175	3.00221139552018
lh_L_PeEc_ROI_volume	Non-limbic	0.325	0.319	6.12550227266122	2.10726608886399	0.471	0.469	4.31806633730965	1.01350309392016
lh_L_PEF_ROI_volume	Non-limbic	0.122	0.099	5.98756628649239	1.02957417826269	0.256	0.2	6.99553326291891	1.55425548908132
lh_L_PF_ROI_volume	Non-limbic	0.448	0.37	11.6465097737923	2.08559880104847	0.559	0.484	12.3383877816987	2.87249793572512
lh_L_PFcm_ROI_volume	Non-limbic	0.501	0.392	12.7382568048056	3.43728316910029	0.399	0.32	12.7127961948631	2.77278044317423
lh_L_PFm_ROI_volume	Non-limbic	0.359	0.262	9.91281617005518	0.951201855341698	0.446	0.326	10.2958947145555	1.28288842917921
lh_L_PFop_ROI_volume	Non-limbic	0.468	0.364	12.129983624461	2.12940714329431	0.518	0.438	12.536344619519	2.79026087724649
lh_L_PFt_ROI_volume	Non-limbic	0.303	0.196	9.28736872816404	0.903388516937685	0.431	0.376	12.7742679491004	4.37453931041058
lh_L_PGi_ROI_volume	Non-limbic	0.403	0.345	12.9248274731803	3.45134709310061	0.42	0.359	11.5730855677565	1.36840197240525
lh_L_PGp_ROI_volume	Non-limbic	0.264	0.22	9.3493127825539	1.77535408737731	0.243	0.185	9.13297085975976	1.32313022808348
lh_L_PGs_ROI_volume	Non-limbic	0.388	0.33	11.7083798724975	1.94701146325559	0.515	0.463	9.37945263182469	0.0487692437820647
lh_L_PH_ROI_volume	Non-limbic	0.393	0.24	14.0482465644815	3.76144710439839	0.431	0.356	8.75129643695524	0.656171933634509
lh_L_PHA1_ROI_volume	Limbic	0.514	0.457	4.05657858435579	-1.98567764695957	0.439	0.425	4.45406762598836	0.0201784663486853
lh_L_PHA2_ROI_volume	Limbic	0.32	0.293	5.18445094930366	-0.493178951102657	0.32	0.278	2.96602323451221	-2.10648579631999
lh_L_PHA3_ROI_volume	Limbic	0.512	0.424	12.7035054538204	2.84374473505989	0.55	0.442	8.7326599840473	-0.361182601065334
lh_L_PHT_ROI_volume	Non-limbic	0.488	0.37	10.4976275551514	1.68322693286953	0.453	0.387	7.24108966228267	-1.03357956075709
lh_L_PI_ROI_volume	Limbic	0.679	0.658	13.8788776522705	4.12467982217706	0.555	0.529	6.25929067596538	0.123962338310456
lh_L_Pir_ROI_volume	Limbic	0.314	0.212	16.8576839648485	7.22971547373835	0.386	0.378	17.3853606682665	9.44283308488345
lh_L_PIT_ROI_volume	Non-limbic	0.329	0.316	12.573480364692	5.29532387068746	0.357	0.28	5.72679439364134	-0.232935990438766
lh_L_pOFC_ROI_volume	Limbic	0.565	0.434	12.4890565887493	2.30118651416012	0.504	0.409	8.34357151910814	-0.768475988887161
lh_L_PoI1_ROI_volume	Limbic	0.619	0.575	15.7223800798425	5.08350740379828	0.514	0.423	11.984025234388	1.81585807465665
lh_L_PoI2_ROI_volume	Limbic	0.556	0.488	18.8405493668595	7.15304998730873	0.664	0.585	14.868052316094	3.86383043649965
lh_L_POS1_ROI_volume	Limbic	0.592	0.54	17.3485681590816	6.07735174410535	0.682	0.635	13.9370907107816	4.34596321782035
lh_L_POS2_ROI_volume	Limbic	0.547	0.491	11.9143506208642	2.49947090803222	0.564	0.529	12.4573829837458	3.95144818892353
lh_L_PreS_ROI_volume	Non-limbic	0.498	0.469	11.0398607161233	3.87619543928616	0.372	0.361	10.2330173935257	6.21777152708952
lh_L_ProS_ROI_volume	Limbic	0.738	0.712	9.98782292766188	2.88717581805613	0.694	0.669	7.61728089547446	1.94994883191322
lh_L_PSL_ROI_volume	Non-limbic	0.154	0.123	12.0144422563917	4.65645598643958	0.346	0.279	10.6793661748598	2.22527436239421
lh_L_RI_ROI_volume	Non-limbic	0.519	0.434	12.5667761192828	3.08265990761074	0.543	0.458	12.9758411153891	2.86976862941261
lh_L_RSC_ROI_volume	Limbic	0.542	0.464	14.4719900247234	5.01551212228445	0.564	0.516	13.4554761106702	6.57181892439116
lh_L_s32_ROI_volume	Limbic	0.289	0.258	10.1158472100255	4.52093145454886	0	0	5.783527174664	-0.0943751077248536
lh_L_s6-8_ROI_volume	Non-limbic	0.329	0.285	4.89005925074209	-0.692513717580847	0.247	0.2	4.95554893237097	-0.633998718197346
lh_L_SCEF_ROI_volume	Non-limbic	0.493	0.409	10.8335075259881	0.392493301280387	0.595	0.528	6.90280669358869	-1.88548755748133
lh_L_SFL_ROI_volume	Non-limbic	0.367	0.28	10.8054134797341	2.28410755603252	0.479	0.398	8.25038216327851	0.106514612364035
lh_L_STGa_ROI_volume	Non-limbic	0.502	0.422	14.8067115320122	4.33375167727506	0.307	0.301	4.54468711149923	0.604497573192662
lh_L_STSda_ROI_volume	Non-limbic	0.31	0.265	8.37802010521234	2.70236206965337	0.426	0.355	6.19789044606127	-0.586215624962861
lh_L_STSdp_ROI_volume	Non-limbic	0.247	0.16	9.64882061059429	1.8461621971841	0.283	0.219	8.42002816805008	0.304090255196406
lh_L_STSva_ROI_volume	Non-limbic	0.402	0.367	12.6721626586458	4.32498599143913	0.35	0.244	7.83321793961176	-0.0545252906252825
lh_L_STSvp_ROI_volume	Non-limbic	0.544	0.451	11.0548132262359	1.50433369782136	0.357	0.285	7.62434217456962	0.118349554375718
lh_L_STV_ROI_volume	Non-limbic	0.346	0.328	12.298556157197	4.98272509569156	0.313	0.273	9.24723931867949	1.36779232431535
lh_L_TA2_ROI_volume	Non-limbic	0.631	0.584	12.236528434292	2.92628984900474	0.419	0.382	8.45769517062072	1.85830079787113
lh_L_TE1a_ROI_volume	Non-limbic	0.489	0.42	13.7534436376684	2.42746043967867	0.349	0.335	4.78359868624145	-0.76271120444093
lh_L_TE1m_ROI_volume	Non-limbic	0.487	0.399	11.5294009245591	1.71611610294935	0.262	0.226	5.59930825395718	0.815978284745885
lh_L_TE1p_ROI_volume	Non-limbic	0.531	0.452	12.8026671967369	2.84283420969838	0.46	0.351	7.44244960717544	-1.24250772837801
lh_L_TE2a_ROI_volume	Non-limbic	0.366	0.289	12.8318374988989	2.62149832818919	0.373	0.262	3.97214016824339	-3.60653515290049
lh_L_TE2p_ROI_volume	Non-limbic	0.49	0.424	12.2222035701178	2.0320985279105	0.408	0.315	6.41932649771723	-1.60905845695491
lh_L_TF_ROI_volume	Non-limbic	0.467	0.35	14.6815974752581	3.1655115340847	0.347	0.285	5.61018174717397	-1.63572070719675
lh_L_TGd_ROI_volume	Non-limbic	0.571	0.497	16.7038045348491	5.35142800972437	0.471	0.463	-0.525404455557259	-2.32905024409286
lh_L_TGv_ROI_volume	Non-limbic	0.519	0.494	12.1120303511296	2.82353078095809	0.447	0.442	-0.265266105540285	-1.5513067150221
lh_L_TPOJ1_ROI_volume	Non-limbic	0.356	0.282	10.3329665905218	2.92780899132901	0.24	0.18	8.19050419435238	0.215221214115846
lh_L_TPOJ2_ROI_volume	Non-limbic	0.389	0.345	8.31784649237306	1.83417718173461	0.336	0.28	7.85554839038413	1.07946282288277
lh_L_TPOJ3_ROI_volume	Non-limbic	0.39	0.362	7.78277433390755	1.3921107690261	0.238	0.21	6.9063029403976	0.214777732805465
lh_L_V1_ROI_volume	Non-limbic	0.751	0.73	14.0685569656779	4.81519309995405	0.839	0.822	8.95194907605407	1.85916477751636
lh_L_V2_ROI_volume	Non-limbic	0.746	0.727	14.0976903456471	4.59701109497337	0.798	0.782	11.6935562837666	3.59673566534065
lh_L_v23ab_ROI_volume	Limbic	0.53	0.484	14.4895750991225	4.99222721692717	0.425	0.377	13.8655386480685	6.51754761975566
lh_L_V3_ROI_volume	Non-limbic	0.724	0.693	15.1013098892372	4.25543322224141	0.683	0.628	12.1639420323735	2.17897581703176
lh_L_V3A_ROI_volume	Non-limbic	0.465	0.392	9.85987449854855	1.35826576289069	0.588	0.547	10.9126177722521	2.22565160666264
lh_L_V3B_ROI_volume	Non-limbic	0.341	0.245	6.53308127298508	-1.63821770502014	0.409	0.346	7.63660460469263	-0.567389964065904
lh_L_V3CD_ROI_volume	Non-limbic	0.377	0.307	9.06875273778788	1.55560459643677	0.398	0.347	5.90609257115713	-0.688799491415354
lh_L_V4_ROI_volume	Non-limbic	0.625	0.594	14.8633763427142	5.18821132151699	0.671	0.569	9.39418398928611	0.229725313034913
lh_L_V4t_ROI_volume	Non-limbic	0.292	0.165	11.3014518307241	2.50659894696731	0.347	0.313	7.61502053371576	2.19896590332727
lh_L_V6_ROI_volume	Non-limbic	0.385	0.374	8.42635854187285	1.35716626895066	0.483	0.46	10.2456520487825	3.69103233597372
lh_L_V6A_ROI_volume	Non-limbic	0.294	0.255	6.67770707104584	0.0891358471592507	0.389	0.377	6.35651318309196	1.63025131470631
lh_L_V7_ROI_volume	Non-limbic	0.444	0.407	4.17415163929965	-2.09795333769547	0.369	0.342	6.80787673219375	-0.167723863637174
lh_L_V8_ROI_volume	Non-limbic	0.28	0.258	9.37659144561238	2.69770094456597	0.335	0.237	5.11498728337053	-1.52243917984368
lh_L_VIP_ROI_volume	Non-limbic	0.409	0.325	4.89342611151466	-1.50701026988125	0.397	0.373	5.28063336860597	-0.605200640681526
lh_L_VMV1_ROI_volume	Non-limbic	0.534	0.489	8.6127725406435	1.41011705988089	0.572	0.49	7.62218536874551	0.0478964811642839
lh_L_VMV2_ROI_volume	Non-limbic	0.354	0.321	5.73168522441642	-0.0542268763972493	0.479	0.4	4.49494248608633	-2.79806427381299
lh_L_VMV3_ROI_volume	Non-limbic	0.448	0.427	9.7704073288883	2.27892699215368	0.37	0.27	5.44659225313131	-1.3653714538116
lh_L_VVC_ROI_volume	Non-limbic	0.53	0.469	13.9737115123601	3.98907313659796	0.528	0.418	10.0059710209512	0.853628739758141
LP_left	Non-limbic	0.632	0.608	12.718144782379	3.83052142310408	0.609	0.51	10.2132831269876	-0.362743616769193
LP_right	Non-limbic	0.606	0.577	12.2630083737937	4.58893321468167	0.693	0.593	7.01930945815912	-2.69581025343341
MDl_left	Limbic	0.677	0.617	9.53320083153997	0.93309810626289	0.738	0.712	9.75464198923281	1.24926254556008
MDl_right	Limbic	0.717	0.646	10.0870238007659	0.406984643298938	0.641	0.542	13.1056651484738	1.6787253572749
MDm_left	Limbic	0.682	0.599	11.6067268166445	1.41965658600466	0.787	0.773	10.8885980126333	2.58807232895426
MDm_right	Limbic	0.695	0.619	12.5644300976652	1.71119619836577	0.725	0.659	14.574982508605	2.69263696154644
MGN_left	Non-limbic	0.576	0.532	6.31785404826375	0.26968117824298	0.628	0.604	10.3842008816975	3.48338142082242
MGN_right	Non-limbic	0.581	0.535	7.68597569023845	2.19941831033455	0.632	0.625	8.94697423913332	4.71142472762824
MV(Re)_left	Non-limbic	0.545	0.514	8.14329280641115	3.70701619587099	0.616	0.591	10.3104536891364	4.15919293559937
MV(Re)_right	Non-limbic	0.46	0.443	7.80997376303336	3.99655417744729	0.572	0.56	11.2561244490278	5.79017185857204
Pc_left	Non-limbic	0.686	0.614	12.2982164268713	0.761037342494365	0.554	0.499	14.8927222707285	4.7350771736907
Pc_right	Non-limbic	0.654	0.574	13.0451631678235	2.09297018348306	0.628	0.607	14.5358852673744	4.48756740736441
Pf_left	Non-limbic	0.73	0.691	12.5775221151345	2.56725807251157	0.695	0.609	12.720560094986	0.860880163385031
Pf_right	Non-limbic	0.695	0.634	13.5263281577937	3.14355747849581	0.681	0.651	14.7164417219344	4.76591385000281
Pt_left	Non-limbic	0.663	0.585	14.6826684444089	3.43689635028654	0.581	0.53	11.4047119419407	0.563855577331269
Pt_right	Non-limbic	0.64	0.579	15.3237580949214	4.8039040404923	0.724	0.679	14.6814988311213	3.7078149495924
PuA_left	Non-limbic	0.734	0.626	18.927189437844	6.33270103865458	0.759	0.748	12.6435157541832	6.95984996828945
PuA_right	Non-limbic	0.711	0.616	18.9734926125846	7.25104996282833	0.753	0.688	19.5291184635756	7.51799725972182
PuI_left	Non-limbic	0.646	0.608	15.0701037208347	4.31515615074025	0.531	0.525	6.70576904547686	3.21780628768842
PuI_right	Non-limbic	0.606	0.566	14.7591944191988	4.91289735260562	0.655	0.554	11.0832643534347	0.531055896353606
PuL_left	Non-limbic	0.689	0.603	14.1956623173604	2.80165506739553	0.593	0.586	10.36153169012	4.76521732048118
PuL_right	Non-limbic	0.741	0.654	13.2934079217603	2.07927923556493	0.718	0.615	17.0510835703069	4.61542336555231
PuM_left	Non-limbic	0.768	0.708	18.9653102634553	6.65715269205174	0.705	0.698	12.5626408347944	7.06596718414807
PuM_right	Non-limbic	0.773	0.707	18.9874732114029	7.37468094844166	0.765	0.705	17.9766570739673	5.89853149586046
rh_R_1_ROI_volume	Non-limbic	0.548	0.44	10.3809492390777	-0.500474507140951	0.56	0.469	12.2375097449263	3.45026664210528
rh_R_10d_ROI_volume	Non-limbic	0.597	0.514	14.5529456162168	3.90653202755351	0.346	0.289	-0.846751818015242	-5.48749839428185
rh_R_10pp_ROI_volume	Non-limbic	0.459	0.32	12.016051791652	1.99831170720322	0.468	0.432	-4.41358961319263	-9.36837376485391
rh_R_10r_ROI_volume	Limbic	0.297	0.267	8.56951984140392	1.10344037432251	0.146	0.059	4.66722205264404	-1.93024644086915
rh_R_10v_ROI_volume	Limbic	0.386	0.298	12.5937222869964	3.63226112259212	0.389	0.345	0.0398610357942538	-5.07292606883232
rh_R_11l_ROI_volume	Non-limbic	0.577	0.439	13.4111879054047	1.25155380924345	0.553	0.506	2.61899272917327	-3.77362374577035
rh_R_13l_ROI_volume	Non-limbic	0.703	0.589	12.2531596104909	1.00831577698163	0.454	0.311	4.61321808778035	-5.23742758349297
rh_R_2_ROI_volume	Non-limbic	0.37	0.306	7.75844924603893	0.349780874262764	0.408	0.282	9.97309843149976	1.79483689440014
rh_R_23c_ROI_volume	Limbic	0.708	0.54	10.9364732900732	0.717396429546535	0.362	0.264	13.0261678284436	3.57785756487084
rh_R_23d_ROI_volume	Limbic	0.561	0.47	13.2189524127969	3.67946875166942	0.352	0.27	12.168956540292	3.1759750259216
rh_R_24dd_ROI_volume	Non-limbic	0.439	0.345	9.32526527190949	0.189476514207399	0.472	0.404	9.52715026174816	1.43217926930371
rh_R_24dv_ROI_volume	Non-limbic	0.39	0.318	5.72919863830537	-1.06325866482239	0.365	0.312	5.88962687308546	-0.787803828866633
rh_R_25_ROI_volume	Limbic	0.401	0.249	16.1174930486878	5.48579539863563	0.382	0.226	8.33163778025253	-0.510749003190202
rh_R_31a_ROI_volume	Limbic	0.446	0.392	5.99683309921922	0.513000862446049	0.346	0.306	8.35837999370856	2.89544076874381
rh_R_31pd_ROI_volume	Limbic	0.465	0.396	11.0692609933653	2.27829831570613	0.396	0.374	10.1157486958213	3.83292851498633
rh_R_31pv_ROI_volume	Limbic	0.497	0.366	6.62394294947488	-2.02627240905067	0.476	0.442	8.09171267661819	1.34566797857757
rh_R_33pr_ROI_volume	Limbic	0.303	0.258	7.17275195849826	0.0869548335866483	0.303	0.235	6.08551813619764	-0.405638612708818
rh_R_3a_ROI_volume	Non-limbic	0.394	0.331	7.24254053922374	0.381072808354897	0.507	0.391	11.3795308584723	1.68355063277735
rh_R_3b_ROI_volume	Non-limbic	0.361	0.24	9.968116652099	0.0708621455974216	0.626	0.564	14.8823796758449	6.63953715465037
rh_R_4_ROI_volume	Non-limbic	0.649	0.587	13.3090030488629	1.91683737482985	0.721	0.663	13.1330703788437	3.22089047609053
rh_R_43_ROI_volume	Non-limbic	0.342	0.272	12.6335696841624	3.18298457042273	0.441	0.361	13.8800522709456	5.55336271302155
rh_R_44_ROI_volume	Non-limbic	0.535	0.437	7.24710745702424	0.224854012439924	0.492	0.411	6.58939596734307	-1.16401458125505
rh_R_45_ROI_volume	Non-limbic	0.439	0.432	9.16284640127535	3.38928869188823	0.28	0.204	5.16560991174766	-1.2541046635988
rh_R_46_ROI_volume	Non-limbic	0.566	0.496	9.94201449136877	2.44376957997532	0.377	0.262	6.52188635309307	-1.84066034946676
rh_R_47l_ROI_volume	Non-limbic	0.491	0.429	12.2668856233764	4.37038105693893	0.364	0.332	6.04503187447171	0.519757242156779
rh_R_47m_ROI_volume	Non-limbic	0.503	0.453	10.3708874547028	1.49531011445338	0.411	0.345	6.07591318421856	-0.719136331579981
rh_R_47s_ROI_volume	Non-limbic	0.594	0.496	14.3628466292166	2.98388213832802	0.492	0.38	11.3667640311704	1.29146799225337
rh_R_52_ROI_volume	Non-limbic	0.56	0.492	9.46955064583278	0.780635739168946	0.531	0.514	5.47149379398747	-0.324469916797547
rh_R_55b_ROI_volume	Non-limbic	0.188	0.117	7.82861236577482	1.20257464797144	0.178	0.131	7.23676245892889	1.52969324531776
rh_R_5L_ROI_volume	Non-limbic	0.401	0.34	7.06243835959311	0.0124962904889302	0.338	0.295	7.6268201710789	1.89235627794885
rh_R_5m_ROI_volume	Non-limbic	0.496	0.404	8.2158488652357	-0.104781368009512	0.43	0.363	9.9989655464659	2.89397553134894
rh_R_5mv_ROI_volume	Non-limbic	0.496	0.377	9.29947433800628	-0.423388110331941	0.521	0.478	9.16587469391741	1.2757758111084
rh_R_6a_ROI_volume	Non-limbic	0.429	0.371	6.85811792553193	-0.462498064512813	0.299	0.222	7.71981881233621	0.809394058396582
rh_R_6d_ROI_volume	Non-limbic	0.478	0.432	9.59801726713802	1.36357999649892	0.458	0.401	11.3576243936942	4.2996213838167
rh_R_6ma_ROI_volume	Non-limbic	0.504	0.466	8.02837335650801	0.597614712333024	0.45	0.398	7.88222727425402	0.887308428817555
rh_R_6mp_ROI_volume	Non-limbic	0.349	0.307	6.60780210151684	0.0745981300571016	0.465	0.445	9.45874057886534	4.38763374402291
rh_R_6r_ROI_volume	Non-limbic	0.203	0.097	10.6927226451728	1.82811806239523	0.403	0.328	11.9672064935217	3.35900669050682
rh_R_6v_ROI_volume	Non-limbic	0.379	0.3	10.3258593759722	1.13703266181823	0.401	0.35	11.5795202784096	3.9109060162719
rh_R_7AL_ROI_volume	Non-limbic	0.505	0.458	4.76719934511484	-3.41039609101772	0.321	0.291	5.34979004664558	-0.48995208457519
rh_R_7Am_ROI_volume	Non-limbic	0.527	0.384	6.20187461194776	-2.62644306287062	0.4	0.36	11.2186320204511	3.5361769700392
rh_R_7m_ROI_volume	Non-limbic	0.63	0.557	14.9205290224082	3.79443125822097	0.606	0.541	14.3969266623534	5.04292493040015
rh_R_7PC_ROI_volume	Non-limbic	0.288	0.213	6.21984230987359	-1.54869850695156	0.295	0.268	8.16991974573098	2.0972723465719
rh_R_7PL_ROI_volume	Non-limbic	0.255	0.211	6.52292390156796	-0.219492924298148	0.188	0.189	7.89359813442381	3.52585784249395
rh_R_7Pm_ROI_volume	Non-limbic	0.318	0.252	4.00766717139246	-2.59516720576732	0.337	0.321	6.90941899336509	2.0834821139344
rh_R_8Ad_ROI_volume	Non-limbic	0.321	0.253	7.63215887829532	-0.150635690094077	0.397	0.329	8.2517189658988	0.645970549162975
rh_R_8Av_ROI_volume	Non-limbic	0.33	0.243	7.602275029202	-1.01237173353736	0.49	0.369	6.74393301024247	-2.24598794391528
rh_R_8BL_ROI_volume	Non-limbic	0.494	0.377	14.3203054717819	3.93937600614127	0.551	0.413	10.5418672614607	-0.358843883628135
rh_R_8BM_ROI_volume	Limbic	0.568	0.452	15.0254465295539	3.94047057962311	0.624	0.496	11.1204111661195	0.211196042186384
rh_R_8C_ROI_volume	Non-limbic	0.35	0.249	6.88790578253962	-0.738191870224598	0.413	0.319	7.45309423306573	0.112830299834138
rh_R_9-46d_ROI_volume	Non-limbic	0.422	0.342	13.1236826692371	4.1124615117681	0.255	0.137	6.62635276786437	-1.44872015058649
rh_R_9a_ROI_volume	Non-limbic	0.428	0.32	15.3027523934269	5.01516353755812	0.448	0.365	0.332657759820403	-6.28818002888051
rh_R_9m_ROI_volume	Limbic	0.592	0.486	17.7241056050208	6.23918595289987	0.504	0.302	8.14957250047598	-2.2695787827488
rh_R_9p_ROI_volume	Non-limbic	0.298	0.24	10.7381100579474	2.43415232713911	0.277	0.193	4.42024576768722	-2.12987353572596
rh_R_A1_ROI_volume	Non-limbic	0.514	0.497	6.41046536146837	-0.107651190656728	0.526	0.483	6.81510191466091	0.142831342181881
rh_R_a10p_ROI_volume	Non-limbic	0.376	0.28	11.1249566147126	1.84051319197992	0.414	0.355	1.93438233458703	-3.47125828207301
rh_R_a24_ROI_volume	Limbic	0.18	0.137	10.7785360628651	4.17719171849115	0.124	0.049	6.17930498208774	-0.299044682897004
rh_R_a24pr_ROI_volume	Limbic	0.331	0.286	5.60474717628488	-1.07800787420596	0.343	0.267	4.54166460473123	-2.0453511792302
rh_R_a32pr_ROI_volume	Limbic	0.311	0.293	9.32424461038163	2.96081275090426	0.212	0.17	7.74030656293158	1.38749440664722
rh_R_A4_ROI_volume	Non-limbic	0.667	0.568	10.839368201425	-0.505624120768819	0.601	0.557	11.1333344391567	2.44361413700924
rh_R_a47r_ROI_volume	Non-limbic	0.498	0.425	13.2463726801657	4.00002664484572	0.34	0.268	1.32020403731155	-4.60966355818995
rh_R_A5_ROI_volume	Non-limbic	0.592	0.509	11.5108465955932	0.871098650252267	0.567	0.485	9.88424053459966	-0.124683313663049
rh_R_a9-46v_ROI_volume	Non-limbic	0.401	0.357	9.92281454138929	3.5980954241553	0.32	0.201	2.39389515868846	-4.0246296457455
rh_R_AAIC_ROI_volume	Limbic	0.561	0.492	16.0590099025948	6.55749949196125	0.556	0.473	15.4327401538909	6.25277028759721
rh_R_AIP_ROI_volume	Non-limbic	0.426	0.402	8.29701242568311	1.089877312913	0.273	0.254	9.95143079618045	3.62155617881102
rh_R_AVI_ROI_volume	Limbic	0.492	0.44	15.2746746853265	6.19451277703265	0.495	0.463	11.6885316340977	3.32504587651211
rh_R_d23ab_ROI_volume	Limbic	0.589	0.468	10.0236844125071	-0.459322669315354	0.494	0.436	10.7503155784608	2.52969121246028
rh_R_d32_ROI_volume	Limbic	0.443	0.409	12.5201415951142	5.19091482703431	0.294	0.218	7.47842276368936	0.550282223761675
rh_R_DVT_ROI_volume	Limbic	0.529	0.498	9.10928989185757	0.566978702574538	0.562	0.516	7.92961762441247	0.507850515275093
rh_R_EC_ROI_volume	Limbic	0.595	0.568	17.7527298725632	9.01831162944435	0.334	0.333	11.7282483264072	7.80682292925087
rh_R_FEF_ROI_volume	Non-limbic	0.386	0.344	7.45500022167929	-0.0951457338785464	0.323	0.256	7.08669149749723	0.0734189318183463
rh_R_FFC_ROI_volume	Non-limbic	0.392	0.322	15.3233229162296	4.80657726848572	0.488	0.442	9.34185828879579	1.74510060656343
rh_R_FOP1_ROI_volume	Non-limbic	0.445	0.366	11.6046229013668	2.49721814864163	0.457	0.386	9.42711261925358	1.38854133259169
rh_R_FOP2_ROI_volume	Non-limbic	0.634	0.526	15.8359611326574	3.90621955889935	0.594	0.449	12.6091168540897	1.61809124937733
rh_R_FOP3_ROI_volume	Non-limbic	0.695	0.643	16.4069100483245	5.60885027971123	0.593	0.531	9.56696995863839	0.537917538606015
rh_R_FOP4_ROI_volume	Non-limbic	0.404	0.359	11.2857431014254	2.66188523971335	0.444	0.411	9.57081577505826	2.263194422281
rh_R_FOP5_ROI_volume	Non-limbic	0.488	0.437	12.3862696271739	5.06739531449052	0.434	0.406	8.71967920935389	1.03414362901
rh_R_FST_ROI_volume	Non-limbic	0.422	0.372	12.1710172251656	3.80639325896895	0.402	0.386	7.28401235268789	0.751389227532678
rh_R_i6-8_ROI_volume	Non-limbic	0.427	0.338	6.9461594127021	-1.25820323796908	0.368	0.268	7.38368117405907	-0.425058709749846
rh_R_IFJa_ROI_volume	Non-limbic	0.281	0.222	6.36622463435184	1.41740173349457	0.309	0.258	4.38942813655896	-0.959076387604701
rh_R_IFJp_ROI_volume	Non-limbic	0.232	0.1	4.32651947949306	-2.52322224644852	0.436	0.395	4.75636168190508	-0.179040435503611
rh_R_IFSa_ROI_volume	Non-limbic	0.369	0.364	9.21556157182893	4.77737428979326	0.325	0.212	5.88670964247978	-1.78488942539416
rh_R_IFSp_ROI_volume	Non-limbic	0.525	0.506	9.43206536795864	3.74094729809337	0.292	0.229	7.55606378143208	0.889666237902525
rh_R_Ig_ROI_volume	Limbic	0.558	0.468	11.986902365737	1.44992853733515	0.391	0.31	8.35900430648382	-0.230144215854267
rh_R_IP0_ROI_volume	Non-limbic	0.415	0.353	7.25579168051546	0.992645392914017	0.331	0.274	10.7111839167607	3.11185206319463
rh_R_IP1_ROI_volume	Non-limbic	0.311	0.207	11.1786521477503	1.75348102711238	0.431	0.417	11.3095054669058	4.06734774282425
rh_R_IP2_ROI_volume	Non-limbic	0.37	0.338	8.98995320964595	1.74541860778673	0.263	0.229	8.87372669533332	1.91071796956579
rh_R_IPS1_ROI_volume	Non-limbic	0.282	0.241	5.32270894446031	-0.44911986496489	0.392	0.31	8.31051155476411	1.37282585316703
rh_R_LBelt_ROI_volume	Non-limbic	0.405	0.354	5.41932688738853	-1.21141188538434	0.562	0.513	7.51971120854482	0.991018572641621
rh_R_LIPd_ROI_volume	Non-limbic	0.238	0.202	8.37276843199001	1.41505414397395	0.329	0.31	6.98160463745313	1.17560190337155
rh_R_LIPv_ROI_volume	Non-limbic	0.314	0.247	5.29238054860632	-1.77593656832744	0.291	0.267	6.15247078873582	0.702669128628723
rh_R_LO1_ROI_volume	Non-limbic	0.273	0.244	9.82356166417495	2.36677459742578	0.201	0.083	8.22811366294625	0.397370831288109
rh_R_LO2_ROI_volume	Non-limbic	0.325	0.301	13.6107972542035	5.02530540255748	0.35	0.337	9.74005101194091	4.07295424455664
rh_R_LO3_ROI_volume	Non-limbic	0.396	0.382	7.41738074375026	1.23219116818856	0.246	0.199	4.57176853780167	-0.748997351468644
rh_R_MBelt_ROI_volume	Non-limbic	0.667	0.622	7.52014157308635	-1.28228855202483	0.527	0.462	6.91345053032294	-1.25150059521241
rh_R_MI_ROI_volume	Limbic	0.56	0.484	11.7588623084172	2.28438648682712	0.572	0.526	8.04660679294018	0.391956199547967
rh_R_MIP_ROI_volume	Non-limbic	0.499	0.445	6.67066761341559	0.323480264784853	0.29	0.285	9.33280902133599	3.8244181097175
rh_R_MST_ROI_volume	Non-limbic	0.441	0.399	9.55743247435264	2.72132777351885	0.417	0.376	6.77786743311418	0.139344185231749
rh_R_MT_ROI_volume	Non-limbic	0.258	0.238	8.70728223208629	1.85841180718627	0.278	0.226	7.32999943874701	0.924577503775118
rh_R_OFC_ROI_volume	Limbic	0.603	0.507	10.8167348743825	1.627416867185	0.278	0.159	3.57765479885887	-4.61049997127873
rh_R_OP1_ROI_volume	Non-limbic	0.289	0.261	7.95685747765063	0.938414367480366	0.291	0.237	9.09364060916758	2.66544510846493
rh_R_OP2-3_ROI_volume	Non-limbic	0.388	0.334	13.0881561738186	3.45022032528811	0.481	0.345	11.0119014537039	2.00535198867428
rh_R_OP4_ROI_volume	Non-limbic	0.633	0.554	14.7962656131906	3.68869219990183	0.544	0.477	16.1492364652843	6.43301890593202
rh_R_p10p_ROI_volume	Non-limbic	0.412	0.331	14.3922878342591	4.3991578732373	0.321	0.251	2.85842711189257	-3.46336950777715
rh_R_p24_ROI_volume	Limbic	0.287	0.252	7.54601541110196	0.62344640151254	0.324	0.271	3.91745144405658	-2.37744295371334
rh_R_p24pr_ROI_volume	Limbic	0.425	0.39	8.55986314168207	0.959414319733979	0.419	0.346	8.14238247905023	0.74922220620723
rh_R_p32_ROI_volume	Limbic	0.138	0.062	8.46638040343293	2.69396850721358	0.033	0	5.06153968885966	0.340877897399849
rh_R_p32pr_ROI_volume	Limbic	0.191	0.13	8.82024395743388	1.57645418801451	0.299	0.252	7.09255821330358	0.923511922813491
rh_R_p47r_ROI_volume	Non-limbic	0.281	0.257	10.0344451785518	4.24158341927043	0.167	0.159	4.68002430049062	0.198491565699216
rh_R_p9-46v_ROI_volume	Non-limbic	0.452	0.431	10.9475515937721	3.66356338235654	0.362	0.251	7.65649916785574	-1.01977103560696
rh_R_PBelt_ROI_volume	Non-limbic	0.516	0.468	8.99506150646883	0.975140053779875	0.483	0.41	9.88905343553136	1.54374980654603
rh_R_PCV_ROI_volume	Limbic	0.522	0.439	7.52021581263811	-1.26972857478539	0.485	0.445	10.7061329935088	3.7307288197413
rh_R_PeEc_ROI_volume	Non-limbic	0.47	0.458	7.35659595955069	2.22407119449996	0.513	0.509	4.8523442916508	2.04319196989876
rh_R_PEF_ROI_volume	Non-limbic	0.141	0.116	4.77790433003634	0.309298016416837	0.214	0.189	4.40104160331123	-0.553751549761018
rh_R_PF_ROI_volume	Non-limbic	0.488	0.417	10.7521388492994	1.10787820479028	0.558	0.499	11.7019112812247	3.34229665543053
rh_R_PFcm_ROI_volume	Non-limbic	0.524	0.488	9.25350018541528	1.87355331013638	0.465	0.414	10.3610070481592	1.97225481918441
rh_R_PFm_ROI_volume	Non-limbic	0.324	0.288	10.7204966867527	2.17743012572023	0.339	0.277	11.8035148518174	3.42310488282729
rh_R_PFop_ROI_volume	Non-limbic	0.46	0.387	8.20901609264673	0.254134410128788	0.531	0.489	9.04793092402379	1.2533512128281
rh_R_PFt_ROI_volume	Non-limbic	0.536	0.462	9.53298124544039	0.885246669660131	0.413	0.348	10.3419686137548	3.18971832490118
rh_R_PGi_ROI_volume	Non-limbic	0.251	0.2	11.0477413060209	4.02667095499773	0.35	0.331	11.6080007891049	4.14946762858531
rh_R_PGp_ROI_volume	Non-limbic	0.356	0.253	11.8028295580273	3.48606547025377	0.35	0.286	11.0648949704297	2.73383410709195
rh_R_PGs_ROI_volume	Non-limbic	0.41	0.313	13.1014574103635	3.55315762316777	0.414	0.346	13.0723530305548	4.26663820307973
rh_R_PH_ROI_volume	Non-limbic	0.335	0.252	15.8042132424312	5.52167630931251	0.501	0.459	9.14520341858138	2.22048584394466
rh_R_PHA1_ROI_volume	Limbic	0.464	0.42	5.36686059072225	-1.02504462484355	0.468	0.464	4.37863136025274	1.07579432633223
rh_R_PHA2_ROI_volume	Limbic	0.45	0.373	6.46919501057334	-1.0342379027269	0.383	0.385	5.40739288089887	0.396287858520838
rh_R_PHA3_ROI_volume	Limbic	0.389	0.298	12.6403508089361	3.31865870633818	0.404	0.356	9.90196040106797	1.63589667649159
rh_R_PHT_ROI_volume	Non-limbic	0.468	0.406	13.1384242095517	3.67489598947295	0.517	0.492	8.19582067464617	0.621371459269949
rh_R_PI_ROI_volume	Limbic	0.711	0.665	10.9254384395002	1.65528228014402	0.62	0.588	4.60942593623073	-1.97022968050234
rh_R_Pir_ROI_volume	Limbic	0.381	0.345	19.2369330469432	11.3865745554615	0.349	0.335	16.5064718953462	9.89432544214404
rh_R_PIT_ROI_volume	Non-limbic	0.347	0.279	15.6074377106185	6.67344607630403	0.28	0.209	8.63236456442082	1.60466717662889
rh_R_pOFC_ROI_volume	Limbic	0.503	0.341	14.1352440015797	2.84286196120262	0.508	0.405	8.79525517721296	-1.04131937726916
rh_R_PoI1_ROI_volume	Limbic	0.583	0.49	16.3040177709134	5.55647233260022	0.538	0.494	11.1620390537707	2.34000978490679
rh_R_PoI2_ROI_volume	Limbic	0.551	0.471	20.1971142539341	8.45956930294446	0.604	0.517	14.7853877204025	4.21517773388946
rh_R_POS1_ROI_volume	Limbic	0.643	0.598	16.1936804063205	4.78241811420821	0.673	0.603	12.5198327274797	1.8347667406136
rh_R_POS2_ROI_volume	Limbic	0.644	0.568	12.5565069581579	1.77920053957371	0.632	0.568	13.4124076710691	3.7874558856078
rh_R_PreS_ROI_volume	Non-limbic	0.515	0.487	6.62992116386334	0.842090582744174	0.416	0.411	6.4314192414333	1.61111960625681
rh_R_ProS_ROI_volume	Limbic	0.743	0.728	11.6185754931294	4.09894544766887	0.768	0.759	8.78987758034759	2.09119599254912
rh_R_PSL_ROI_volume	Non-limbic	0.398	0.359	11.448111328079	3.46433356009323	0.505	0.46	12.6317707068074	4.17206167527242
rh_R_RI_ROI_volume	Non-limbic	0.505	0.445	11.1701556926872	2.11607243374858	0.575	0.555	10.6204965246722	2.54246999295679
rh_R_RSC_ROI_volume	Limbic	0.536	0.446	14.1516946154645	4.51658576799788	0.632	0.577	11.7625057276085	4.11954627668369
rh_R_s32_ROI_volume	Limbic	0.146	0.062	11.3887198332817	3.94033138953811	0.307	0.212	7.62926431422663	0.949525541133959
rh_R_s6-8_ROI_volume	Non-limbic	0.209	0.142	5.376761511228	-0.681856583702799	0.343	0.288	4.26367673590602	-1.94126192879257
rh_R_SCEF_ROI_volume	Non-limbic	0.583	0.489	11.1381803995398	0.967947389706529	0.599	0.491	8.71275661045032	-0.0630713282677426
rh_R_SFL_ROI_volume	Non-limbic	0.503	0.425	9.62499667708387	1.03455243282666	0.437	0.378	8.02411848514553	0.975504997072573
rh_R_STGa_ROI_volume	Non-limbic	0.486	0.393	10.6812303930515	1.74049553480687	0.338	0.32	1.59760974751331	-1.12415640421612
rh_R_STSda_ROI_volume	Non-limbic	0.313	0.282	6.86724925292054	0.374667428089522	0.458	0.407	5.09488758423957	-1.45387208975091
rh_R_STSdp_ROI_volume	Non-limbic	0.582	0.49	10.7595348733991	0.80056311737603	0.502	0.452	6.55398639436466	-1.86299221846209
rh_R_STSva_ROI_volume	Non-limbic	0.343	0.221	12.5096436499741	2.45974897390982	0.37	0.285	6.42539737281346	-1.59273110878711
rh_R_STSvp_ROI_volume	Non-limbic	0.536	0.442	10.4796773124198	0.761445079846079	0.431	0.363	6.54670599651247	-1.31331407721443
rh_R_STV_ROI_volume	Non-limbic	0.276	0.243	8.73734419580728	1.67277221793361	0.268	0.232	8.97632681870403	1.99275923666177
rh_R_TA2_ROI_volume	Non-limbic	0.685	0.619	10.7819934478146	1.17379956783347	0.41	0.364	8.09030243397686	1.25219421988354
rh_R_TE1a_ROI_volume	Non-limbic	0.565	0.442	11.5991591586338	1.02633315346095	0.358	0.312	-0.338424378806688	-5.7171201822592
rh_R_TE1m_ROI_volume	Non-limbic	0.362	0.269	11.9751704207784	1.88515148666239	0.406	0.314	2.90515539667646	-4.55216547065908
rh_R_TE1p_ROI_volume	Non-limbic	0.543	0.429	14.8469215446523	3.50889371796054	0.523	0.424	9.0021216514482	-0.617300616364404
rh_R_TE2a_ROI_volume	Non-limbic	0.291	0.194	11.349677896501	1.72841815426619	0.529	0.469	1.47766936907723	-4.64854097184754
rh_R_TE2p_ROI_volume	Non-limbic	0.381	0.308	13.4145502654461	3.60994469222761	0.46	0.41	7.03380112444417	-0.369735493992355
rh_R_TF_ROI_volume	Non-limbic	0.445	0.365	17.3662322165265	5.5969308365938	0.55	0.479	9.65333293883712	1.51627773645511
rh_R_TGd_ROI_volume	Non-limbic	0.625	0.57	13.6894669780049	3.28709983344016	0.484	0.483	-0.923585500624512	-1.63984096314378
rh_R_TGv_ROI_volume	Non-limbic	0.445	0.384	8.47788688325926	0.332323575984374	0.555	0.551	-0.200742520110651	0.254330177866464
rh_R_TPOJ1_ROI_volume	Non-limbic	0.401	0.363	10.8857528545004	1.78569434336913	0.415	0.362	11.3672578434036	3.33569837500439
rh_R_TPOJ2_ROI_volume	Non-limbic	0.458	0.406	13.3075202751414	4.42493500226629	0.48	0.421	8.95515596524293	1.09626097018405
rh_R_TPOJ3_ROI_volume	Non-limbic	0.308	0.284	9.26765392935249	3.42682817083822	0.225	0.199	8.32610153483187	2.81841733698503
rh_R_V1_ROI_volume	Non-limbic	0.79	0.783	14.6575330863044	5.59794336709158	0.785	0.779	9.3804613452559	2.78574520909307
rh_R_V2_ROI_volume	Non-limbic	0.714	0.694	14.2153709233208	4.54109281144962	0.735	0.71	12.2100492708483	4.45750680690814
rh_R_v23ab_ROI_volume	Limbic	0.56	0.515	14.3256041656802	4.20620113537945	0.598	0.551	12.8619882695242	3.82005108953904
rh_R_V3_ROI_volume	Non-limbic	0.628	0.6	14.1883896221262	4.65105812074838	0.693	0.65	14.7126254282537	5.783172130712
rh_R_V3A_ROI_volume	Non-limbic	0.472	0.418	13.9307217853753	5.28338631643587	0.616	0.567	12.1877844473526	4.25393966553083
rh_R_V3B_ROI_volume	Non-limbic	0.361	0.295	9.69354768590256	2.15512019321915	0.336	0.259	11.2262625265014	2.68938790487207
rh_R_V3CD_ROI_volume	Non-limbic	0.433	0.362	11.8769941253026	4.61746515660099	0.283	0.199	10.8374602907256	3.04921831263897
rh_R_V4_ROI_volume	Non-limbic	0.6	0.572	14.9585259234188	5.26059863472545	0.583	0.524	14.4403102238371	5.10616000604838
rh_R_V4t_ROI_volume	Non-limbic	0.298	0.277	11.5018372057384	3.6963492264157	0.241	0.226	9.6543763744226	4.56547319576048
rh_R_V6_ROI_volume	Non-limbic	0.314	0.304	9.12394594533948	1.54375870176553	0.466	0.419	9.41965594661088	1.96275391392699
rh_R_V6A_ROI_volume	Non-limbic	0.362	0.326	7.93115663726456	0.915570404012315	0.531	0.476	9.60957940602065	2.43224187985482
rh_R_V7_ROI_volume	Non-limbic	0.482	0.437	6.78519424314557	0.380108172347945	0.446	0.403	9.088631464592	1.78553145811981
rh_R_V8_ROI_volume	Non-limbic	0.383	0.318	10.5479329254045	2.2408275903753	0.508	0.462	7.62568789713495	0.731036200309986
rh_R_VIP_ROI_volume	Non-limbic	0.315	0.26	5.04694219794698	-0.880828678272955	0.244	0.224	7.0915278733064	1.67803374975106
rh_R_VMV1_ROI_volume	Non-limbic	0.487	0.445	8.87150994652088	1.52783600206995	0.548	0.479	7.88337110757657	0.994579366668224
rh_R_VMV2_ROI_volume	Non-limbic	0.333	0.29	6.31513355498768	-0.342386253468613	0.308	0.268	6.25569921256937	-0.0553372900348157
rh_R_VMV3_ROI_volume	Non-limbic	0.399	0.337	12.0614833658572	2.23934614230135	0.465	0.411	10.7187045286874	2.48710332007046
rh_R_VVC_ROI_volume	Non-limbic	0.5	0.381	15.7329214517977	3.73874618460631	0.466	0.418	14.244920667308	5.27086577413626
Right-Basal-Forebrain	Limbic	0.662	0.59	11.4606571009861	2.25000126691944	0.577	0.549	13.4552777294334	5.94654223893774
Right-Caudate	Non-limbic	0.867	0.831	13.1999626725568	1.65183086416642	0.89	0.87	11.6604945241735	1.54572460244783
Right-Cerebellum-Cortex	Non-limbic	0.879	0.862	22.0063387566957	8.60184024380623	0.549	0.536	4.99147669550172	-1.1215911915732
Right-Cerebellum-White-Matter	Non-limbic	0.585	0.522	13.7551699137931	2.82122675381667	0.479	0.492	1.08725446008651	-1.66615436361992
Right-Fornix	Limbic	0.706	0.623	14.0813697144366	3.12318076206096	0.55	0.505	16.1132028638263	7.75159128464189
Right-HypoThal-noMB	Limbic	0.748	0.651	21.5706520766175	8.50473191796471	0.539	0.43	18.3943610044236	7.29563026511321
Right-Inf-Lat-Vent	Non-limbic	0.285	0.28	6.70049291100568	3.54365605323192	0.415	0.414	2.56466743023081	1.14011656211534
Right-Lateral-Ventricle	Non-limbic	0.559	0.515	7.73629011155041	-0.624065140544768	0.56	0.543	6.49226603073551	-3.73306100563306
Right-MammillaryBody	Limbic	0.553	0.536	11.7177760852264	4.94481900199506	0.509	0.509	11.907842405612	8.36074853543731
Right-Nucleus-Accumbens	Limbic	0.647	0.597	15.4645112050891	5.05467020813853	0.407	0.399	12.7343823658466	6.61193960330484
Right-Pallidum	Non-limbic	0.807	0.763	15.873814373792	3.20627553786667	0.74	0.691	17.8087459699459	5.53286026688587
Right-Putamen	Non-limbic	0.941	0.922	17.8298925092386	6.70115178390711	0.843	0.82	15.7029342777213	5.47722338902647
Right-SeptalNuc	Limbic	0.589	0.532	12.6860611370717	3.88040550572158	0.422	0.403	15.6407340866866	8.13377157077922
right_Accessory-Basal-nucleus	Limbic	0.768	0.721	18.613675941207	6.62945159281737	0.69	0.63	16.0071340118264	6.66433551296465
right_Anterior-amygdaloid-area-AAA	Limbic	0.738	0.709	14.1079159598473	5.60250073058813	0.496	0.49	13.7241370384225	8.28008159171409
right_Basal-nucleus	Limbic	0.813	0.759	20.2520112552888	7.64008039161445	0.717	0.685	18.7998505057025	9.00831370126223
right_CA1-body	Limbic	0.641	0.628	9.65144002620069	3.49104311905428	0.685	0.666	7.96248814968665	2.28937598571221
right_CA1-head	Limbic	0.849	0.812	16.2835843885781	4.69229486126872	0.814	0.764	15.5291250049888	6.40178828234822
right_CA3-body	Limbic	0.693	0.665	7.68373456663985	1.34264509478784	0.645	0.612	6.37152935849189	-0.886541373263105
right_CA3-head	Limbic	0.594	0.536	13.305180714832	2.71359874377205	0.663	0.579	11.2371761280281	1.64646495248853
right_CA4-body	Limbic	0.802	0.748	11.6074492896238	1.21065313031465	0.648	0.589	10.5106905119881	1.34852661267464
right_CA4-head	Limbic	0.723	0.673	15.1860520606959	3.37490610233347	0.728	0.648	13.6355223147405	3.06564474898116
right_Central-nucleus	Limbic	0.556	0.485	13.6979815418786	3.87094546067915	0.53	0.454	12.1137596775309	4.75523412041605
right_Cortical-nucleus	Limbic	0.658	0.629	15.5008207896238	5.82961360111197	0.457	0.418	11.1236055691334	4.81189475121429
right_Corticoamygdaloid-transitio	Limbic	0.726	0.665	15.2982333826176	4.4703190791545	0.682	0.646	13.2604068285857	5.39267496157817
right_fimbria	Limbic	0.602	0.541	12.9941746618111	3.71615277082112	0.568	0.565	10.4400500801249	6.67455824767957
right_GC-ML-DG-body	Limbic	0.823	0.769	13.5841707956463	2.09967049061783	0.681	0.622	11.5723330991465	2.17719918335834
right_GC-ML-DG-head	Limbic	0.728	0.682	14.9366763357818	3.49380578640544	0.771	0.706	13.6888867610646	3.51156554574207
right_HATA	Limbic	0.618	0.534	10.2323563524831	0.712900443900147	0.638	0.616	10.1043722334692	3.42146728882645
right_hippocampal-fissure	Limbic	0.631	0.578	13.215340416783	4.02511246471425	0.466	0.467	6.49762892589398	2.27969030891077
right_Hippocampal_tail	Limbic	0.814	0.81	13.4542683915188	5.05189538754459	0.708	0.696	11.8226457602245	5.61443668900045
right_Lateral-nucleus	Limbic	0.864	0.803	20.6367719592447	7.623717333746	0.685	0.646	18.9480519519724	9.25206858669383
right_Medial-nucleus	Limbic	0.487	0.449	8.11052604705049	2.33421002358835	0.516	0.496	5.44830107149907	1.88712774189524
right_molecular_layer_HP-body	Limbic	0.826	0.769	15.148746574612	3.86105243844387	0.751	0.705	12.4335826029765	3.12500198671995
right_molecular_layer_HP-head	Limbic	0.847	0.802	15.7844699210861	3.77652106760452	0.812	0.751	16.3460681868019	6.44828850033864
right_Paralaminar-nucleus	Limbic	0.807	0.73	19.5649136852407	7.14893645202938	0.694	0.667	19.4360439167593	9.36612796533752
right_parasubiculum	Limbic	0.609	0.526	9.22662637000721	0.775280832958818	0.532	0.52	11.3965118145283	4.24884695641223
right_presubiculum-body	Limbic	0.748	0.705	11.7605611736787	2.97208016050377	0.649	0.612	9.34294435528848	2.2658874561116
right_presubiculum-head	Limbic	0.745	0.664	12.5698515666323	2.07931785575599	0.664	0.628	13.5009628930701	5.41938881110788
right_subiculum-body	Limbic	0.823	0.782	14.1216679085647	3.65658090896814	0.729	0.701	12.589899319815	4.55929005930906
right_subiculum-head	Limbic	0.758	0.72	10.9519494505005	2.18246808387557	0.713	0.693	12.3454027844238	6.12899834911087
VA_left	Non-limbic	0.724	0.64	17.5539082561374	4.28156031074595	0.799	0.751	17.3704730088256	3.60789790484778
VA_right	Non-limbic	0.751	0.628	18.3882482995492	4.67584833246573	0.756	0.725	20.4508361399006	8.45251170253579
VAmc_left	Non-limbic	0.734	0.654	18.5026744476214	5.38469117654173	0.666	0.587	17.3085152958815	4.76928687738129
VAmc_right	Non-limbic	0.707	0.581	19.1561250886767	5.79980179489643	0.696	0.668	18.9895466370644	7.47668265847492
VLa_left	Non-limbic	0.817	0.745	17.1735246536843	3.23320586728242	0.839	0.799	17.3133677476384	2.68984873780654
VLa_right	Non-limbic	0.836	0.749	18.3637400787924	4.1116303264246	0.844	0.815	20.6085345727731	6.81084626289352
VLp_left	Non-limbic	0.818	0.746	16.3257971814918	3.1327551792224	0.862	0.813	16.6132015959955	2.3184894483338
VLp_right	Non-limbic	0.834	0.757	17.948815343352	4.56640435145679	0.848	0.816	20.0199243753326	6.02454367902045
VM_left	Non-limbic	0.7	0.644	10.6532895844116	1.54716604616283	0.585	0.522	12.4311447331457	2.09521884084689
VM_right	Non-limbic	0.686	0.636	10.6445072104059	2.67744374438915	0.707	0.658	13.6021037123205	2.92662097715877
VPL_left	Non-limbic	0.783	0.712	14.8353811308433	2.73488375908884	0.792	0.744	13.3794225132948	1.91751029390637
VPL_right	Non-limbic	0.741	0.668	15.3153037635974	4.42797414219879	0.781	0.725	16.1701470983165	3.91634997786097
